# Supplementary material for: Transcriptomic Analysis Divulges Differential Expressions of Microglial Genes After Microglial Repopulation in Mice
Source: Int J Mol Sci. 2025 Feb 11;26(4):1494. doi: 10.3390/ijms26041494 (PMC11855859; doi:10.3390/ijms26041494)
Supplement: Supplementary file 1 [file ijms-26-01494-s001.zip]

Archive with 1 entries (1 files):
- ijms-3395237-supplementary.pdf
